# Supplementary material for: A Compound Containing Aldehyde Dehydrogenase Relieves the Effects of Alcohol Consumption and Hangover Symptoms in Healthy Men: An Open-Labeled Comparative Study
Source: Pharmaceuticals (Basel). 2024 Aug 20;17(8):1087. doi: 10.3390/ph17081087 (PMC11357502; doi:10.3390/ph17081087)
Supplement: Supplementary file 1 [file pharmaceuticals-17-01087-s001.zip]

Archive with 1 entries (1 files):
- pharmaceuticals-3139096-supplementary.pdf
